# Supplementary material for: Mume Fructus reduces interleukin-1 beta-induced cartilage degradation via MAPK downregulation in rat articular chondrocytes
Source: PLoS One. 2024 May 8;19(5):e0302906. doi: 10.1371/journal.pone.0302906 (PMC11078424; doi:10.1371/journal.pone.0302906)
Supplement: S1 Table — (XLSX) [file pone.0302906.s001.xlsx]

## Sheet: Figure 1
A
cell viability
	IL-1b (10 ng/mL)	-	-	-	-	+	+	+	+		IL-1b (10 ng/mL)	-	-	-	-	+	+	+	+
	MF (μg/mL)	-	25	50	100	-	25	50	100		PM (μg/mL)	-	25	50	100	-	25	50	100
	No1	102.862	120.197	121.4	130.302	66.2066	103.511	124.051	120.67		No1	103.916	109.466	99.1529	87.6611	90.6824	108.705	100.088	97.7253
	No2	98.559	135.011	135.092	130.302	71.5242	79.6022	119.789	93.0384		No2	102.983	111.921	106.667	97.6796	94.182	109.405	102.537	98.4252
	No3	102.415	141.79	139.436	132.251	75.2994	68.1551	100.223	100.658		No3	95.1749	107.501	107.894	93.7999	92.6072	108.574	101.094	101.094
	No4	96.164	140.654	135.701	138.273	71.4431	78.1693	100.55	100.658		No4	97.9251	92.7195	98.0233	94.2419	91.6011	91.8635	83.9458	81.3648
	Average	100	134.413	132.907	132.782	71.1183	82.3595	111.153	103.756		Average	100	105.402	102.934	93.3456	92.2682	104.637	96.916	94.6522
	SD	3.20495	9.93011	7.90802	3.77394	3.73614	14.9925	12.5542	11.8342		SD	4.15636	8.64624	5.0646	4.16757	1.49859	8.52342	8.70509	8.97636
B
	MMP3										MMP13										Adamts5
	IL-1b (10 ng/mL)	-	+	+	+	+	+	+	+		IL-1b (10 ng/mL)	-	+	+	+	+	+	+	+		IL-1b (10 ng/mL)	-	+	+	+	+	+	+	+
	MF (μg/mL)	-	-	25	50	100	-	-	-		MF (μg/mL)	-	-	25	50	100	-	-	-		MF (μg/mL)	-	-	25	50	100	-	-	-
	PM (μg/mL)	-	-	-	-	-	25	50	100		PM (μg/mL)	-	-	-	-	-	25	50	100		PM (μg/mL)	-	-	-	-	-	25	50	100
	No1	1	11.515	5.24157	4.35448	2.94854	10.8766	11.7127	10.1257		No1	1	9.51366	7.31065	6.69229	3.27161	11.0561	10.4107	9.39895		No1	1	1.85318	1.45397	1.35625	1.01396	2.12874	2.49485	2.1954
	No2	1	10.7811	6.82108	4.06287	4.05584	13.3614	14.723	11.4915		No2	1	9.44794	6.77396	4.63478	4.78991	13.0864	11.5514	10.3568		No2	1	1.79005	1.54756	1.37793	1.19748	2.37841	2.17347	2.17724
	No3	1	12.4666	8.87656	6.97648	4.31691	14.2215	14.6305	14.05		No3	1	9.12611	6.9644	5.74577	4.28709	13.0864	13.3614	9.39895		No3	1	1.85318	1.64718	1.15069	1.29235	2.34567	2.09943	2.1177
	No4	1	10.5561	6.10504	3.68713	5.42642	14.5203	13.737	11.733		No4	1	10.2674	8.28212	6.201	4.92458	12.6707	11.1261	8.6488		No4	1	2.54912	1.41504	1.27677	1.02792	3.01049	2.96905	2.51839
	No5	1	10.3297	6.76106	4.77024	4.18693	12.7449	14.4508	11.3501		No5	1	9.58878	7.33278	5.81846	4.3183	12.9749	13.3624	9.45086		No5	1	2.01138	1.61594	1.39041	1.38293	2.46583	2.1842	2.17718
	Average	1	11.1297	6.76106	4.77024	4.18693	13.1449	13.8508	11.7501		Average	1	9.58878	7.33278	5.81846	4.3183	12.5749	11.9624	9.45087		Average	1	2.01138	1.53594	1.31041	1.18293	2.46583	2.3842	2.23718
	SD	0	0.869806	1.34333	1.29555	0.880912	1.4494	1.25629	1.42787		SD	0	0.41835	0.580887	0.760969	0.649331	0.865909	1.34102	0.606098		SD	0	0.311531	0.100306	0.0996273	0.161836	0.328772	0.360484	0.159916
C
	Col2al										Acan
	IL-1b (10 ng/mL)	-	+	+	+	+	+	+	+		IL-1b (10 ng/mL)	-	+	+	+	+	+	+	+
	MF (μg/mL)	-	-	25	50	100	-	-	-		MF (μg/mL)	-	-	25	50	100	-	-	-
	PM (μg/mL)	-	-	-	-	-	25	50	100		PM (μg/mL)	-	-	-	-	-	25	50	100
	No1	1	0.53961	0.77378	1.06005	1.35264	0.48777	0.63288	0.62525		No1	1	0.67916	0.82417	0.89658	1.20581	0.63288	0.63713	0.57535
	No2	1	0.53219	0.97942	1.14821	1.43396	0.57055	0.52659	0.57512		No2	1	0.71698	0.73728	0.96445	1.15926	0.77038	0.72196	0.56742
	No3	1	0.55095	0.93303	0.94821	1.36604	0.55262	0.66896	0.59978		No3	1	0.61698	0.77378	0.83076	1.06437	0.59874	0.61698	0.54431
	No4	1	0.64171	1.02811	1.13076	1.49485	0.65926	0.56454	0.55393		No4	1	0.6783	0.87055	0.94355	1.24972	0.63728	0.73713	0.61664
	No5	1	0.56612	0.92859	0.94681	1.31187	0.51755	0.57324	0.48852		No5	1	0.72286	0.72644	0.80883	1.06979	0.60982	0.7283	0.67593
	Average	1	0.566116	0.928586	1.04681	1.39187	0.55755	0.593242	0.56852		Average	1	0.682856	0.786444	0.888834	1.14979	0.64982	0.6883	0.59593
	SD	0	0.0441531	0.0954905	0.0964713	0.0724269	0.0652064	0.0569446	0.0520862		SD	0	0.0422458	0.0605703	0.0680897	0.0820221	0.0692606	0.0566177	0.0517926
