# Supplementary material for: Mume Fructus reduces interleukin-1 beta-induced cartilage degradation via MAPK downregulation in rat articular chondrocytes
Source: PLoS One. 2024 May 8;19(5):e0302906. doi: 10.1371/journal.pone.0302906 (PMC11078424; doi:10.1371/journal.pone.0302906)
Supplement: S2 Table — (XLSX) [file pone.0302906.s002.xlsx]

## Sheet: Figure 2
D
	MMP3							Adamts5							Col2al
	IL-1b (10 ng/mL)	-	+	+	+			IL-1b (10 ng/mL)	-	+	+	+			IL-1b (10 ng/mL)	-	+	+	+
	MF (μg/mL)	-	-	100	-			MF (μg/mL)	-	-	100	-			MF (μg/mL)	-	-	100	-
	PM (μg/mL)	-	-	-	100			PM (μg/mL)	-	-	-	100			PM (μg/mL)	-	-	-	100
	No1	1.00767	1.70378	1.08713	1.89947			No1	1.08229	1.32774	1.137	1.3918			No1	0.99038	0.63849	0.844423	0.601272
	No2	1.16766	1.54002	1.27151	1.83382			No2	1.06742	1.34902	1.12186	1.37945			No2	0.946746	0.572129	0.920662	0.687115
	No3	0.745079	1.61751	1.09448	1.3924			No3	0.839635	1.31362	1.00316	1.23735			No3	0.980155	0.528897	0.858753	0.654257
	No4	1.07959	1.5915	1.1404	1.64746			No4	1.01066	1.26981	1.02062	1.50756			No4	1.08272	0.554764	0.829771	0.700882
	No5	1	1.6132	1.14838	1.69329			No5	1	1.29005	1.09566	1.37904			No5	1	0.67357	0.863402	0.635881
	Average	1	1.6132	1.14838	1.69329			Average	1	1.31005	1.07566	1.37904			Average	1	0.59357	0.863402	0.655881
	SD	0.157709	0.0592651	0.0739636	0.19678			SD	0.0963679	0.0310792	0.0603819	0.0958611			SD	0.0504103	0.0603449	0.0346106	0.0399545

## Sheet: Figure 5
D
	MMP3								Adamts5								Col2al
	IL-1b (10 ng/mL)	-	+	+	+	+			IL-1b (10 ng/mL)	-	+	+	+	+			IL-1b (10 ng/mL)	-	+	+	+	+
	MF (μg/mL)	-	-	25	50	100			MF (μg/mL)	-	-	25	50	100			MF (μg/mL)	-	-	25	50	100
	No1	0.972679	1.64462	1.42353	1.15464	1.04938			No1	1.11411	1.38582	1.01122	1.25502	1.04704			No1	1.20876	0.650338	0.966039	1.06136	1.16009
	No2	1.12712	1.48655	1.52031	1.2381	1.22736			No2	1.05487	1.51491	1.37699	1.25623	0.878713			No2	0.864314	0.742423	0.801234	0.940231	0.937746
	No3	0.719208	1.56134	1.52637	1.12746	1.05648			No3	0.876364	1.40803	1.19934	1.2672	1.06526			No3	0.898344	0.565058	0.825613	1.02381	0.974688
	No4	1.04211	1.53624	1.31151	1.15464	1.1008			No4	1	1.37108	1.31113	1.28125	1.09061			No4	1.10281	0.708623	0.953247	0.96903	1.04517
	No5	1	1.53378	1.48011	1.13141	1.15035			No5	0.925774	1.469	1.29086	1.24097	0.9879			No5	1	0.690834	0.80818	0.944276	0.965373
	Average	0.972222	1.55251	1.45236	1.16125	1.11687			Average	0.994223	1.42977	1.23791	1.26013	1.01391			Average	1.01485	0.671455	0.870863	0.987742	1.01661
	SD	0.153023	0.0581576	0.0887909	0.0447903	0.0738075			SD	0.0957343	0.060491	0.141759	0.0150369	0.0845174			SD	0.142997	0.068117	0.0816555	0.0529573	0.0894496
