# Supplementary material for: Mume Fructus reduces interleukin-1 beta-induced cartilage degradation via MAPK downregulation in rat articular chondrocytes
Source: PLoS One. 2024 May 8;19(5):e0302906. doi: 10.1371/journal.pone.0302906 (PMC11078424; doi:10.1371/journal.pone.0302906)
Supplement: S3 Table — (XLSX) [file pone.0302906.s003.xlsx]

## Sheet: Figure 4
A
	MMP3								MMP13								Adamts5
	IL-1b (10 ng/mL)	-	+	+	+	+			IL-1b (10 ng/mL)	-	+	+	+	+			IL-1b (10 ng/mL)	-	+	+	+	+
	MF (μg/mL)	-	-	25	50	100			MF (μg/mL)	-	-	25	50	100			MF (μg/mL)	-	-	25	50	100
	No1	1	1.6142	1.36002	1.2078	0.274134			No1	1	1.1744	0.393806	0.535822	0.458776			No1	1	1.6526	0.888548	1.04771	1.0815
	No2	1	1.33603	1.09712	1.07842	0.336449			No2	1	1.25765	0.552551	0.445994	0.502706			No2	1	1.6871	0.895638	1.04124	1.07142
	No3	1	1.45775	1.05844	0.908469	0.467795			No3	1	1.14034	0.526352	0.627824	0.591964			No3	1	1.76812	0.856391	1.01689	0.995681
	No4	1	1.90732	1.57467	1.6712	0.439604			No4	1	0.833429	0.443258	0.424719	0.468742			No4	1	1.7356	0.912911	1.07561	1.11813
	Average	1	1.57882	1.27256	1.21647	0.379495			Average	1	1.10145	0.478992	0.50859	0.505547			Average	1	1.71085	0.888372	1.04536	1.06668
	SD	0	0.246829	0.241899	0.326995	0.0901182			SD	0	0.185353	0.0734563	0.0929353	0.0606028			SD	0	0.0511487	0.0236486	0.0241375	0.0514145
B
	Col2al
	IL-1b (10 ng/mL)	-	+	+	+	+
	MF (μg/mL)	-	-	25	50	100
	No1	1	0.751957	0.948035	1.2506	1.06941
	No2	1	0.761174	0.955877	1.26825	1.06305
	No3	1	0.744433	0.935658	1.22991	1.04681
	No4	1	0.744387	0.958858	1.27872	1.09087
	Average	1	0.750488	0.949607	1.25687	1.06753
	SD	0	0.00796312	0.0103592	0.0213964	0.0182349

## Sheet: Figure 7
A
	p-ERK								p-p38								p-JNK
	IL-1b (10 ng/mL)	-	+	+	+	+			IL-1b (10 ng/mL)	-	+	+	+	+			IL-1b (10 ng/mL)	-	+	+	+	+
	MF (μg/mL)	-	-	25	50	100			MF (μg/mL)	-	-	25	50	100			MF (μg/mL)	-	-	25	50	100
	No1	1	1.635	0.654522	0.365842	0.223026			No1	1	1.96617	1.17238	1.11824	1.03525			No1	1	3.60199	2.21297	2.15345	2.08858
	No2	1	1.89422	0.678789	0.364783	0.185895			No2	1	2.03332	1.20919	1.15103	1.06419			No2	1	3.43365	2.87809	2.35308	1.20979
	No3	1	1.61176	0.605229	0.336443	0.197536			No3	1	1.84472	1.7248	1.65447	1.58703			No3	1	3.60337	2.38712	2.01014	1.90368
	No4	1	1.65651	0.671321	0.359743	0.169957			No4	1	2.2176	1.17415	1.30028	1.20887			No4	1	3.98141	2.31287	2.21818	2.07743
	Average	1	1.69937	0.652465	0.356703	0.194104			Average	1	2.01545	1.32013	1.306	1.22384			Average	1	3.65511	2.44776	2.18371	1.81987
	SD	0	0.131177	0.0330856	0.0137661	0.0223512			SD	0	0.155733	0.270313	0.245446	0.253763			SD	0	0.231672	0.295625	0.142498	0.415436
B
	p-p65
	IL-1b (10 ng/mL)	-	+	+	+	+
	MF (μg/mL)	-	-	25	50	100
	No1	1	2.83217	2.68032	2.7877	1.34579
	No2	1	2.29743	2.18852	2.28396	1.29023
	No3	1	2.41786	2.28362	2.38996	1.32045
	No4	1	2.43759	2.3023	2.39405	1.26724
	Average	1	2.49626	2.36369	2.46392	1.30593
	SD	0	0.232349	0.216887	0.221786	0.0343641
