# Supplementary material for: Mume Fructus reduces interleukin-1 beta-induced cartilage degradation via MAPK downregulation in rat articular chondrocytes
Source: PLoS One. 2024 May 8;19(5):e0302906. doi: 10.1371/journal.pone.0302906 (PMC11078424; doi:10.1371/journal.pone.0302906)
Supplement: S4 Table — (XLSX) [file pone.0302906.s004.xlsx]

## Sheet: Figure 6
A
cell viability
	LPS (1μg/mL)	-	-	-	-	+	+	+	+
	MF (μg/mL)	0	25	50	100	0	25	50	100
	No1	97.4436	120.197	121.4	130.302	80.0663	135.523	134.881	134.453
	No2	101.241	115.011	135.092	132.251	79.585	131.618	131.404	127.982
	No3	99.9572	138.46	129.639	138.273	77.927	122.045	125.147	122.366
	No4	102.524	121.578	131.946	134.831	88.6758	113.755	114.986	111.135
	Average	100.291	123.811	129.519	133.914	81.5635	125.735	126.604	123.984
	SD	2.16864	10.1665	5.85598	3.44719	4.82925	9.79002	8.73036	9.88763
B
NO Production
	LPS (1μg/mL)	-	-	-	-	+	+	+	+
	MF (μg/mL)	0	25	50	100	0	25	50	100
	No1	1.23214	1.05357	0.875	0.875	59.5556	55.4815	51.9259	48.6964
	No2	0.851852	1.05357	1.05357	0.875	58.0741	54.6642	51.5179	50.8889
	No3	0.921012	1.23214	0.696429	0.517857	56	56.7407	50.5556	50.3333
	No4	1.03704	1.13405	0.90123	0.90235	58.4444	55.2963	52.9259	49.8889
	Average	1.01051	1.11833	0.881557	0.792552	58.0185	55.5457	51.7313	49.9519
	SD	0.16634	0.0848292	0.146391	0.183583	1.48564	0.870156	0.981995	0.931597
B
	TNF-a								IL-6								IL-1b
	LPS (1μg/mL)	-	+	+	+	+			LPS (1μg/mL)	-	+	+	+	+			LPS (1μg/mL)	-	+	+	+	+
	MF (μg/mL)	-	-	25	50	100			MF (μg/mL)	-	-	25	50	100			MF (μg/mL)	-	-	25	50	100
	No1	1	30.6256	21.9579	20.8215	19.1154			No1	1	31.4866	26.2941	19.8353	19.1154			No1	1	250.153	206.5	206.024	109.896
	No2	1	28.1813	22.5752	19.4271	19.6529			No2	1	32.1482	24.0284	18.7654	17.9594			No2	1	248.425	200.854	203.187	192.672
	No3	1	29.1751	22.7322	20.393	20.6299			No3	1	38.4968	27.9866	22.7848	21.0634			No3	1	271.85	199.466	186.97	168.897
	No4	1	29.3273	22.4218	20.2139	19.7994			No4	1	34.0439	26.103	20.4618	19.3794			No4	1	256.809	202.273	198.727	157.155
	Average	1	29.3273	22.4218	20.2139	19.7994			Average	1	34.0439	26.103	20.4618	19.3794			Average	1	256.809	202.273	198.727	157.155
	SD	0	1.00367	0.334223	0.583162	0.62691			SD	0	3.16026	1.6216	1.69968	1.28088			SD	0	10.6587	3.04211	8.3935	34.7979
