# Supplementary material for: Mume Fructus reduces interleukin-1 beta-induced cartilage degradation via MAPK downregulation in rat articular chondrocytes
Source: PLoS One. 2024 May 8;19(5):e0302906. doi: 10.1371/journal.pone.0302906 (PMC11078424; doi:10.1371/journal.pone.0302906)
Supplement: S5 Table — (XLSX) [file pone.0302906.s005.xlsx]

## Sheet: Figure 7
D
	TNF-a								IL-6								IL-1b
	IL-1b (10 ng/mL)	-	+	+	+	+			IL-1b (10 ng/mL)	-	+	+	+	+			IL-1b (10 ng/mL)	-	+	+	+	+
	MF (μg/mL)	-	-	25	50	100			MF (μg/mL)	-	-	25	50	100			MF (μg/mL)	-	-	25	50	100
	No1	1	5.00115	1.85716	1.39698	1.13485			No1	1	11.6434	5.92912	6.63911	3.98916			No1	1	38.8061	12.8318	8.17362	5.76664
	No2	1	3.97728	1.83106	1.2671	1.92955			No2	1	9.44092	5.82721	5.02621	4.57282			No2	1	39.0464	11.6124	8.27349	6.74817
	No3	1	4.61582	2.48699	1.79678	1.05148			No3	1	8.60536	5.13925	4.29854	3.08318			No3	1	40.7071	14.4831	10.3419	6.41827
	No4	1	4.53142	2.0584	2.48695	1.03863			No4	1	9.89656	6.96519	5.32129	3.88172			No4	1	39.5199	12.9758	8.92967	6.31103
	Average	1	4.53142	2.0584	1.73695	1.28863			Average	1	9.89656	5.96519	5.32129	3.88172			Average	1	39.5199	12.9758	8.92967	6.31103
	SD	0	0.422232	0.303244	0.548458	0.429405			SD	0	1.28144	0.75333	0.978049	0.61287			SD	0	0.845213	1.17636	0.999429	0.40782
